# Supplementary material for: Comparison of Cost and Potency of Human Mesenchymal Stromal Cell Conditioned Medium Derived from 2- and 3-Dimensional Cultures
Source: Bioengineering (Basel). 2023 Aug 4;10(8):930. doi: 10.3390/bioengineering10080930 (PMC10451979; doi:10.3390/bioengineering10080930)
Supplement: Supplementary file 1 [file bioengineering-10-00930-s001.zip]

Archive with 8 entries (8 files):
- Figure S1.pdf
- Figure S3.pdf
- Figure S4.pdf
- Revised Figure S2.pdf
- Revised Figure S5.pdf
- Revised Figure S6.pdf
- Revised Figure S7.pdf
- Revised Figure S8.pdf
